# Supplementary material for: Phylogenetic Analyses of Lizards from the Chilean Humboldt Archipelago Reveal a New Species for the Chañaral Island (Squamata: Liolaemidae)
Source: Animals (Basel). 2023 Nov 19;13(22):3576. doi: 10.3390/ani13223576 (PMC10668673; doi:10.3390/ani13223576)
Supplement: Supplementary file 1 [file animals-13-03576-s001.zip]

Archive with 1 entries (1 files):
- animals-2663928-supplementary.pdf
